# Supplementary material for: Assessing vulnerability for future Zika virus outbreaks using seroprevalence data and environmental suitability maps
Source: PLoS Negl Trop Dis. 2024 Mar 22;18(3):e0012017. doi: 10.1371/journal.pntd.0012017 (PMC10990225; doi:10.1371/journal.pntd.0012017)
Supplement: S1 Table — (XLSX) [file pntd.0012017.s001.xlsx]

## Sheet: Data
study	antibody	assay	assay_group	population	date	continent	sample_size	location	latitude	longitude	seroprevalence	suitability	vulnerability	temperature	popden	socioeconomic
Alayed et al 2018	IgG	ELISA	Other	pregnant women	2017-07-01	asia	410	Najran, Saudi Arabia	17.5656	44.2289	0.127	0.489955	-0.362955	19.098	22.762	1.7202
Alves et al 2020	IgG	ELISA	Other	pregnant women	2017-01-01	americas	132	Recife, Brazil	-8.0577	-34.883	0.613	0.28916	0.32384	24.15	10302	10.0861
Asebe et al 2021	IgG	BOB ELISA	Other	general	2019-06-01	africa	33	Lare, Ethiopia	8.3024	33.8913	0.188	0.273624	-0.0856239	25.5227	75.0745	0.1779
Asebe et al 2021	IgG	BOB ELISA	Other	general	2019-06-01	africa	117	Itang, Ethiopia	8.197	34.2667	0.128	0.158077	-0.0300771	25.4	29.6297	0.1895
Aubry et al 2017	IgG	ELISA	Other	general	2014-03-01	asia	49	Tuamotu Islands, French Polynesia	-18.0333	-141.417	0.449	0.73231	-0.28331	24.4333	11.385	0
Aubry et al 2017	IgG	ELISA	Other	general	2014-03-01	asia	49	Marquesas Islands, French Polynesia	-9.7812	-139.082	0.571	0	0.571	22.6053	6.92036	0
Aubry et al 2017	IgG	ELISA	Other	general	2014-03-01	asia	49	Austral Islands, French Polynesia	-23.3744	-149.496	0.592	0.429199	0.162801	19.8351	47.4228	0
Barreto et al 2020	IgG	ELISA	Other	general	2018-12-01	americas	404	Juazeiro do Norte, Brazil	-7.2291	-39.3125	0.535	0.967508	-0.432508	24.024	8396.63	1.3076
Chepkorir et al 2019	IgG	PRNT	NTs	general	2016-02-01	africa	464	Kacheliba, Kenya	1.49157	35.0063	0.071	0.022044	0.048956	20.9687	424.9	0.9798
Chepkorir et al 2019	IgG	PRNT	NTs	general	2017-08-01	africa	413	Lokitoung, Kenya	4.28424	35.8804	0.002	0.0084505	-0.0064505	29.0167	47.5739	0.0332
Chisenga et al 2020	IgG	ELISA	Other	general	2016-11-01	africa	214	Lukanga Swamps, Zambia	-14.4558	27.8311	0.108	0.0212645	0.0867355	17.1407	22.4305	0.3022
Collins et al 2020	IgG	FRNT	NTs	pregnant women	2017-07-01	americas	176	Leon, Nicaragua	12.4343	-86.8805	0.608	0.788172	-0.180172	26.2993	240.587	2.673
Darcy et al 2020	IgG	ELISA	Other	general	2016-04-01	asia	172	Gizo, Solomon Islands	-8.1058	156.835	0.076	0.293836	-0.217836	26.6222	1489.09	0.0336
Densathaporn et al 2020	IgG	PRNT	NTs	general	2018-05-01	asia	377	Surat Thani, Thailand	9.1343	99.2449	0.307	0.913109	-0.606109	26.1953	390.341	3.146
Densathaporn et al 2020	IgG	PRNT	NTs	general	2018-09-01	asia	385	Narathiwat, Thailand	6.2435	101.85	0.144	0.682663	-0.538663	25.9467	189.605	4.7105
Diarra et al 2020	IgG	VNT	NTs	general	2016-11-01	africa	40	Kita, Mali	13.0341	-9.4895	0.15	0.0249252	0.125075	24.5513	1362.35	0.1375
Diarra et al 2020	IgG	VNT	NTs	general	2016-11-01	africa	65	Niono, Mali	14.2261	-5.9753	0.031	0.0109497	0.0200503	23.6107	247.566	0.2569
Diarra et al 2020	IgG	VNT	NTs	general	2016-11-01	africa	127	Bougouni, Mali	11.4183	-7.4706	0.118	0.0973926	0.0206074	25.334	195.298	0.3045
Diarra et al 2020	IgG	VNT	NTs	general	2016-11-01	africa	109	Diema, Mali	14.539	-9.1927	0.202	0.013358	0.188642	24.298	36.9758	0.1169
Diarra et al 2020	IgG	VNT	NTs	general	2016-11-01	africa	129	Bamako, Mali	12.6392	-8.0029	0.054	0.81941	-0.76541	25.462	12594.4	0.8366
Diarra et al 2020	IgG	VNT	NTs	general	2016-11-01	africa	136	Kadiolo, Mali	10.5505	-5.7563	0.103	0.166251	-0.0632513	26.106	112.741	0.4452
Diarra et al 2020	IgG	VNT	NTs	general	2016-11-01	africa	187	Bandiagara, Mali	14.3489	-3.6091	0.155	0.0113357	0.143664	22.7707	605.091	0.3551
Flamand et al 2019	IgG	MIA	Other	general	2017-10-01	americas	11	Saint-Elie, French Guiana	4.8227	-53.2764	0	0.835164	-0.835164	24.6633	0.205187	1.10724
Flamand et al 2019	IgG	MIA	Other	general	2017-10-01	americas	13	Ouanary, French Guiana	4.2167	-51.6748	0.113	0.0756072	0.0373928	25.2493	0.0698293	1.10724
Flamand et al 2019	IgG	MIA	Other	general	2017-10-01	americas	34	Saul, French Guiana	3.8605	-53.3043	0.021	0.764893	-0.743893	24.606	0.0349121	1.10724
Flamand et al 2019	IgG	MIA	Other	general	2017-10-01	americas	39	Sinnamary, French Guiana	5.3747	-52.9546	0.374	0.820164	-0.446164	25.396	2.9386	1.10724
Flamand et al 2019	IgG	MIA	Other	general	2017-10-01	americas	49	Papaichton, French Guiana	3.8138	-54.1447	0.227	0.904733	-0.677733	24.9227	3.08517	1.10724
Flamand et al 2019	IgG	MIA	Other	general	2017-10-01	americas	53	Iracoubo, French Guiana	5.4809	-53.21	0.107	0.844299	-0.737299	25.4207	1.13663	1.10724
Flamand et al 2019	IgG	MIA	Other	general	2017-10-01	americas	60	Awala, French Guiana	5.691	-53.9324	0.255	0.905868	-0.650868	25.7647	12.2522	1.10724
Flamand et al 2019	IgG	MIA	Other	general	2017-10-01	americas	61	Grand-Santi, French Guiana	4.2507	-54.3822	0.171	0.858317	-0.687317	25.648	1.10873	1.10724
Flamand et al 2019	IgG	MIA	Other	general	2017-10-01	americas	62	Apatou, French Guiana	5.1539	-54.3399	0.191	0.90128	-0.71028	25.8273	3.23921	1.10724
Flamand et al 2019	IgG	MIA	Other	general	2017-10-01	americas	66	Montsinery-Tonnegrande, French Guiana	4.7189	-52.4892	0.107	0.257629	-0.150629	25.2853	7.42001	1.10724
Flamand et al 2019	IgG	MIA	Other	general	2017-10-01	americas	70	Roura, French Guiana	4.7285	-52.3254	0.187	0.269774	-0.0827743	25.2313	5.50619	1.10724
Flamand et al 2019	IgG	MIA	Other	general	2017-10-01	americas	75	Regina, French Guiana	4.3097	-52.1342	0.12	0.377369	-0.257369	25.3327	0.0816632	1.10724
Flamand et al 2019	IgG	MIA	Other	general	2017-10-01	americas	86	Saint-Georges, French Guiana	3.8926	-51.8074	0.276	0.486126	-0.210126	25.3193	43.8405	1.10724
Flamand et al 2019	IgG	MIA	Other	general	2017-10-01	americas	96	Mana, French Guiana	5.668	-53.779	0.167	0.90639	-0.73939	25.8417	2.22656	1.10724
Flamand et al 2019	IgG	MIA	Other	general	2017-10-01	americas	115	Camopi, French Guiana	3.166	-52.3414	0.037	0.818528	-0.781528	25.0333	0.230941	1.10724
Flamand et al 2019	IgG	MIA	Other	general	2017-10-01	americas	145	Maripasoula, French Guiana	3.6444	-54.0338	0.267	0.862617	-0.595616	25.0207	0.701862	1.10724
Flamand et al 2019	IgG	MIA	Other	general	2017-10-01	americas	164	Macouria, French Guiana	4.9735	-52.5105	0.109	0.75194	-0.64294	25.4047	52.3596	1.10724
Flamand et al 2019	IgG	MIA	Other	general	2017-10-01	americas	192	Remire-Montjoly, French Guiana	4.8827	-52.2869	0.137	0.983506	-0.846506	25.419	508.577	1.10724
Flamand et al 2019	IgG	MIA	Other	general	2017-10-01	americas	265	Matoury, French Guiana	4.8318	-52.3454	0.227	0.865968	-0.638968	25.4873	288.924	1.10724
Flamand et al 2019	IgG	MIA	Other	general	2017-10-01	americas	294	Kourou, French Guiana	5.1611	-52.6953	0.301	0.74714	-0.44614	25.3353	15.3117	1.10724
Flamand et al 2019	IgG	MIA	Other	general	2017-10-01	americas	301	Saint-Laurent, French Guiana	5.4994	-54.0311	0.324	0.863325	-0.539325	25.706	19.2373	1.10724
Flamand et al 2019	IgG	MIA	Other	general	2017-10-01	americas	446	Cayenne, French Guiana	4.9224	-52.3135	0.252	0.947959	-0.695959	25.648	2553.12	1.10724
Gake et al 2017	IgG	ELISA	Other	blood donors	2015-10-01	africa	149	Ngaoundere, Cameroon	7.3381	13.5668	0.02	0.97775	-0.95775	20.8213	30.7086	0.3021
Gake et al 2017	IgG	ELISA	Other	blood donors	2015-10-01	africa	150	Maroua, Cameroon	10.5925	14.321	0.02	0.787573	-0.767573	25.4953	212.619	2.4172
Gake et al 2017	IgG	ELISA	Other	blood donors	2015-10-01	africa	157	Bertoua, Cameroon	4.5792	13.6768	0.076	0.80344	-0.72744	23.194	16.7458	0.2127
Gake et al 2017	IgG	ELISA	Other	blood donors	2015-10-01	africa	170	Douala, Cameroon	4.0511	9.7679	0.1	0.775755	-0.675755	25.2933	3202.3	2.188
Gake et al 2017	IgG	ELISA	Other	blood donors	2015-10-01	africa	186	Garoua, Cameroon	9.3226	13.3934	0.048	0.858832	-0.810832	26.34	123.439	0.9887
Gake et al 2017	IgG	ELISA	Other	blood donors	2015-10-01	africa	272	Yaounde, Cameroon	3.848	11.5021	0.033	0.974626	-0.941626	22.9167	16124.7	2.245
Graca et al 2020	IgG	ELISA	Other	other (prisoners)	2018-01-01	americas	57	Mato Grosso, Brazil	-9.9582	-54.9748	0.14	0.907968	-0.767968	26.0613	3.60246	0.1812
Aubry et al 2017	IgG	ELISA	Other	general	2015-11-01	asia	700	Society Islands, French Polynesia	-16.7613	-151.444	0.22	0.523317	-0.303317	23.3008	105.974	0
Khor et al 2020	IgG	ELISA	Other	other (indigenous)	2016-12-01	asia	81	Lubuk Legong, Malaysia	5.9019	100.925	0.173	0.907764	-0.734764	24.6133	23.8053	12.4203
Khor et al 2020	IgG	ELISA	Other	other (indigenous)	2016-12-01	asia	91	Sungai Perah, Malaysia	4.9826	100.87	0.22	0.222054	-0.0020539	23.1707	76.4096	11.4837
Khor et al 2020	IgG	ELISA	Other	other (indigenous)	2016-12-01	asia	87	Tumboh Hangat, Malaysia	4.3654	100.962	0.069	0.812406	-0.743406	26.8093	291.841	12.5731
Khor et al 2020	IgG	ELISA	Other	other (indigenous)	2016-12-01	asia	67	Jekjok, Malaysia	4.7299	101.644	0.045	0.677935	-0.632935	24.328	6.23902	6.0449
Khor et al 2020	IgG	ELISA	Other	other (indigenous)	2016-12-01	asia	101	Sangwai, Malaysia	4.6684	101.519	0.04	0	0.04	22.4853	6.23902	6.8066
Khor et al 2020	IgG	ELISA	Other	other (indigenous)	2016-12-01	asia	22	Paya Pelong, Malaysia	3.6311	102.37	0	0.498614	-0.498614	25.706	28.1044	15.683
Khor et al 2020	IgG	ELISA	Other	other (indigenous)	2016-12-01	asia	90	Paya Sendayan, Malaysia	3.498	102.398	0.213	0.906358	-0.693358	25.8513	199.096	14.2174
Khor et al 2020	IgG	ELISA	Other	other (indigenous)	2016-12-01	asia	45	Doglai Baru, Malaysia	3.0801	101.905	0.225	0.903405	-0.678405	25.29	25.7532	42.4708
Khor et al 2020	IgG	ELISA	Other	other (indigenous)	2016-12-01	asia	47	Paya Lebar, Malaysia	3.1982	101.924	0.213	0.89082	-0.67782	22.43	165.495	44.7673
Khor et al 2020	IgG	ELISA	Other	other (indigenous)	2016-12-01	asia	120	Dusun Kubur, Malaysia	3.0489	102.144	0.225	0.873208	-0.648208	25.0347	10.6533	28.7517
Khor et al 2020	IgG	ELISA	Other	other (indigenous)	2016-12-01	asia	46	Ulu Kelaka, Malaysia	2.8751	102.011	0.174	0.687055	-0.513055	25.118	23.8072	30.6709
Khor et al 2020	IgG	ELISA	Other	other (indigenous)	2016-12-01	asia	17	Bukit Payung, Malaysia	2.4062	102.16	0.059	0.749646	-0.690646	26.214	144.434	16.3767
Khor et al 2020	IgG	ELISA	Other	other (indigenous)	2016-12-01	asia	19	Pasir Intan, Malaysia	1.8326	103.641	0.053	0.568574	-0.515574	25.744	43.5988	123.841
Khor et al 2020	IgG	ELISA	Other	other (indigenous)	2016-12-01	asia	39	Semanggar, Malaysia	1.744	103.818	0.077	0.527467	-0.450467	25.818	37.7532	112.862
Kisuya et al 2019	IgG	ELISA	Other	blood donors	2013-09-01	africa	96	Nairobi, Kenya	-1.2921	36.8219	0	0	0	17.934	12894.5	9.0026
Kisuya et al 2019	IgG	ELISA	Other	blood donors	2014-01-01	africa	134	Kisumu, Kenya	-0.0917	34.768	0.015	0.979697	-0.964697	22.0133	8593.56	4.4197
Kisuya et al 2019	IgG	ELISA	Other	blood donors	2013-02-01	africa	135	Eldoret, Kenya	0.5143	35.2698	0	0	0	16.26	3554.7	2.8338
Langerak et al 2019	IgG	VNT	NTs	other (remote)	2017-02-01	americas	155	Kwamalasamutu, Suriname	2.3562	-56.7946	0.245	0.564874	-0.319874	25.594	0.0434644	0.0572
Langerak et al 2019	IgG	VNT	NTs	other (remote)	2017-02-01	americas	191	Laduani, Suriname	4.3764	-55.4056	0.367	0.719592	-0.352592	25.7873	2.79086	0.0286
Langerak et al 2019	IgG	VNT	NTs	general	2017-02-01	americas	265	Paramaribo, Suriname	5.852	-55.2038	0.404	0.890015	-0.486015	26.44	1173.3	1.5694
Li et al 2019	IgG	PRNT	NTs	general	2017-11-01	asia	366	Dejiange Town, China	25.0876	101.525	0	0	0	10.382	638.677	2.071
Marchi et al 2020	IgG	MNT	NTs	general	2012-04-01	africa	211	Basse Santa Su, Gambia	13.3094	-14.2192	0.071	0.0233591	0.0476409	24.518	179.1	0.548
Marchi et al 2020	IgG	MNT	NTs	general	2012-04-01	africa	211	Niakhar, Senegal	14.4759	-16.4032	0.137	0.0102264	0.126774	25.0647	166.901	3.283
Mwanyika et al 2021	IgG	ELISA	Other	general	2018-11-01	africa	1818	Buhigwe, Tanzania	-4.4966	29.9278	0.039	0.696936	-0.657936	19.426	160.028	0.6647
Mwanyika et al 2021	IgG	ELISA	Other	general	2018-11-01	africa	1818	Kalambo, Tanzania	-8.1647	31.3513	0.077	0.321378	-0.244378	17.1887	31.9395	0.4684
Mwanyika et al 2021	IgG	ELISA	Other	general	2018-11-01	africa	1818	Kilindi, Tanzania	-5.5652	37.5535	0.058	0.385233	-0.327233	19.1533	64.6382	0.3126
Mwanyika et al 2021	IgG	ELISA	Other	general	2018-11-01	africa	1818	Kinondoni, Tanzania	-6.7053	39.1127	0.05	0.468382	-0.418382	23.9927	1141.26	2.3894
Mwanyika et al 2021	IgG	ELISA	Other	general	2018-11-01	africa	1818	Kondoa, Tanzania	-4.7726	36.0893	0.025	0.0213032	0.0036968	19.8173	27.3808	0.3419
Mwanyika et al 2021	IgG	ELISA	Other	general	2018-11-01	africa	1818	Kyela, Tanzania	-9.5563	33.9446	0.087	0.888893	-0.801893	22.3647	275.126	0.533
Mwanyika et al 2021	IgG	ELISA	Other	general	2018-11-01	africa	1818	Mvomero, Tanzania	-6.2555	37.5535	0.106	0.452075	-0.346075	23.15	52.6443	0.4594
Mwanyika et al 2021	IgG	ELISA	Other	general	2018-11-01	africa	1818	Ukerewe, Tanzania	-2.0299	33.0339	0.106	0.807483	-0.701483	21.668	547.877	0.4772
Nguyen et al 2020	IgG	PRNT	NTs	general	2018-07-01	asia	83	Krong Buk District, Vietnam	13.0227	108.19	0.072	0.837579	-0.765579	20.9193	194.616	1.5655
Nurtop et al 2020	IgG	ELISA	Other	blood donors	2011-07-01	africa	93	Pointe-Noire, Congo	-4.7692	11.8664	0.032	0.966526	-0.934526	22.79	1314.76	1.7984
Nurtop et al 2020	IgG	ELISA	Other	blood donors	2011-07-01	africa	264	Brazzaville, Congo	-0.228	15.8277	0.011	0.862972	-0.851972	24.5213	3.89129	0.1468
Pastorino et al 2019	IgG	ELISA	Other	blood donors	2015-01-01	asia	687	Vientiane, Laos	17.9757	102.633	0.099	0.985735	-0.886735	22.7807	4527.31	2.923
Perisse et al 2020	IgG/IgM	RDT	Other	general	2018-10-01	americas	2120	Rio de Janeiro, Brazil	-22.9068	-43.1729	0.037	0.963518	-0.926519	21.3219	8728.74	63.2897
Phatihattakorn et al 2021	IgG	ELISA	Other	pregnant women	2019-10-01	asia	650	Bangkok, Thailand	13.7563	100.502	0.308	0.967943	-0.659943	26.88	16747	162.519
Saba Villarroel et al 2018	IgG	ELISA	Other	blood donors	2017-04-01	americas	105	Beni, Bolivia	-14.8321	-64.9019	0.619	0.891705	-0.272705	23.8	52.2001	0.147
Saba Villarroel et al 2018	IgG	ELISA	Other	blood donors	2017-04-01	americas	152	Cochabamba, Bolivia	-17.414	-66.1653	0.026	0	0.026	14.0513	2454.22	2.5576
Saba Villarroel et al 2018	IgG	ELISA	Other	blood donors	2017-04-01	americas	162	La Paz, Bolivia	-16.4897	-68.1193	0.019	0	0.019	6.96267	374.197	2.5573
Saba Villarroel et al 2018	IgG	ELISA	Other	blood donors	2017-04-01	americas	196	Tarija, Bolivia	-21.5178	-64.7296	0.097	0	0.097	15.0087	118.722	0.8218
Saba Villarroel et al 2018	IgG	ELISA	Other	blood donors	2017-04-01	americas	200	Santa Cruz de la Sierra, Bolivia	-17.8146	-63.1561	0.61	0.979258	-0.369258	21.152	1395.05	3.0151
Salgado et al 2021	IgG	HIA	Other	other (military)	2015-12-01	americas	298	Manaus, Brazil	-3.119	-60.0217	0.309	0.969785	-0.660785	26.5307	9608.29	4.5589
Sam et al 2019	IgG	BOB ELISA	Other	blood donors	2017-01-01	asia	181	Kuala Lumpur, Malaysia	3.1319	101.684	0.05	0.976439	-0.926439	27.1887	6564.91	58.7142
Sasmono et al 2018	IgG	PRNT	NTs	general	2014-11-01	asia	22	West Sumatra, Indonesia	-0.315	100.417	0.136	0.900176	-0.764176	21.1007	360.445	6.5612
Sasmono et al 2018	IgG	PRNT	NTs	general	2014-11-01	asia	22	Jambi, Indonesia	-1.6584	102.758	0.182	0.828318	-0.646318	26.1093	56.3808	1.5791
Sasmono et al 2018	IgG	PRNT	NTs	general	2014-11-01	asia	23	Lampung, Indonesia	-4.9252	105.169	0.087	0.828396	-0.741396	26.3313	327.232	4.0905
Sasmono et al 2018	IgG	PRNT	NTs	general	2014-11-01	asia	66	DKI Jakarta, Indonesia	-6.2105	106.833	0.106	0.977092	-0.871092	27.048	15724.2	78.8206
Sasmono et al 2018	IgG	PRNT	NTs	general	2014-11-01	asia	153	West Java, Indonesia	-6.937	107.673	0.085	0.971702	-0.886702	22.6653	23514.9	26.6317
Sasmono et al 2018	IgG	PRNT	NTs	general	2014-11-01	asia	88	Central Java, Indonesia	-7.3967	110.129	0.182	0.561442	-0.379442	20.2787	1049.08	25.7266
Sasmono et al 2018	IgG	PRNT	NTs	general	2014-11-01	asia	111	East Java, Indonesia	-7.4737	112.165	0.09	0.842783	-0.752783	26.074	922.68	35.9368
Sasmono et al 2021	IgG	PRNT	NTs	general	2014-11-01	asia	29	Aceh, Indonesia	4.5543	96.7782	0	0	0	19.5653	46.2983	1.6975
Sasmono et al 2021	IgG	PRNT	NTs	general	2014-11-01	asia	29	North Sumatra, Indonesia	2.2478	99.2693	0.103	0.902662	-0.799662	19.5353	79.2993	4.9688
Sasmono et al 2021	IgG	PRNT	NTs	general	2014-11-01	asia	58	Banten, Indonesia	-6.3063	106.162	0.069	0.884076	-0.815076	24.812	458.392	77.4409
Sasmono et al 2021	IgG	PRNT	NTs	general	2014-11-01	asia	29	Bali, Indonesia	-8.3312	115.131	0.069	0.879672	-0.810672	17.1187	543.297	7.7891
Sasmono et al 2021	IgG	PRNT	NTs	general	2014-11-01	asia	29	East Kalimantan, Indonesia	0.9784	116.625	0.069	0.721788	-0.652787	26.9367	15.5939	0.4185
Sasmono et al 2021	IgG	PRNT	NTs	general	2014-11-01	asia	29	South Sulawesi, Indonesia	-4.0831	120.095	0	0.904544	-0.904544	26.3753	175.336	2.0201
Sasmono et al 2021	IgG	PRNT	NTs	general	2014-11-01	asia	29	Southeast Sulawesi, Indonesia	-4.1039	122.147	0.207	0.89303	-0.68603	26.3353	58.1353	0.8944
Schwarz et al 2017	IgG	ELISA	Other	pregnant women	2010-07-01	africa	433	Manakara, Madagascar	-21.6834	48.1947	0.009	0.813403	-0.804403	20.21	76.488	0.304
Schwarz et al 2017	IgG	ELISA	Other	pregnant women	2010-07-01	africa	783	Ambositra, Madagascar	-20.1398	47.2933	0.003	0	0.003	12.8587	114.064	0.9099
Seruyange et al 2018	IgG	ELISA	Other	blood donors	2015-12-01	africa	874	Kigali, Rwanda	-1.9441	30.0619	0.014	0.949571	-0.935571	20.2433	9785.49	2.3158
Slavov et al 2020	IgG	PRNT	NTs	blood donors	2016-05-01	americas	46	Ribeirao Preto, Brazil	-21.1694	-47.8111	0.109	0.967104	-0.858104	19.3327	7445.83	10.3277
Ushijima et al 2021	IgG	ELISA	Other	general	2017-01-01	africa	462	Lambarene, Gabon	-0.7015	10.2404	0.387	0.774447	-0.387447	24.3467	10.2999	0.6338
Yamanaka et al 2021	IgG	VNT	NTs	general	2012-12-01	asia	34	Nakhon Sawan, Thailand	15.7209	100.104	0.235	0.292048	-0.0570482	25.8033	278.536	4.3108
Yamanaka et al 2021	IgG	VNT	NTs	general	2012-12-01	asia	51	Phuket, Thailand	7.9002	98.3501	0.216	0.852903	-0.636903	27.016	2807.58	3.4714
Zambrana et al 2018	total Ig	BOB ELISA	Other	general	2017-07-01	americas	1074	Managua, Nicaragua	12.115	-86.2362	0.564	0.981216	-0.417216	25.1347	4173.91	2.6255
Zhou et al 2020	total Ig	ELISA	Other	general	2019-03-01	asia	273	Nanning City, China	22.817	108.367	0.095	0.970337	-0.875336	14.1913	21775.9	10.7594

## Sheet: References
study	reference
Alayed et al 2018	Alayed MS, Qureshi MA, Ahmed S, Alqahtani AS, Al-Qahtani AM, Alshaybari K, et al. Seroprevalence of Zika virus among asymptomatic pregnant mothers and their newborns in the Najran region of southwest Saudi Arabia. Ann Saudi Med. 2018;38(6):408-12.
Alves et al 2020	Alves LV, Leal CA, Alves JGB. Zika virus seroprevalence in women who gave birth during Zika virus outbreak in Brazil - a prospective observational study. Heliyon. 2020;6(9):e04817.
Asebe et al 2021	Asebe G, Michlmayr D, Mamo G, Abegaz WE, Endale A, Medhin G, et al. Seroprevalence of Yellow fever, Chikungunya, and Zika virus at a community level in the Gambella Region, South West Ethiopia. PLoS One. 2021;16(7):e0253953.
Aubry et al 2017	Aubry M, Teissier A, Huart M, Merceron S, Vanhomwegen J, Roche C, et al. Zika Virus Seroprevalence, French Polynesia, 2014-2015. Emerg Infect Dis. 2017;23(4):669-72.
Barreto et al 2020	Barreto FKA, Alencar CH, Araujo FMC, Oliveira R, Cavalcante JW, Lemos DRQ, et al. Seroprevalence, spatial dispersion and factors associated with flavivirus and chikungunha infection in a risk area: a population-based seroprevalence study in Brazil. BMC Infect Dis. 2020;20(1):881.
Chepkorir et al 2019	Chepkorir E, Tchouassi DP, Konongoi SL, Lutomiah J, Tigoi C, Irura Z, et al. Serological evidence of Flavivirus circulation in human populations in Northern Kenya: an assessment of disease risk 2016-2017. Virol J. 2019;16(1):65.
Chisenga et al 2020	Chisenga CC, Bosomprah S, Musukuma K, Mubanga C, Chilyabanyama ON, Velu RM, et al. Sero-prevalence of arthropod-borne viral infections among Lukanga swamp residents in Zambia. PLoS One. 2020;15(7):e0235322.
Collins et al 2020	Collins MH, Zepeda O, Blette B, Jadi R, Morales M, Perez R, et al. Serologic surveillance of maternal Zika infection in a prospective cohort in Leon, Nicaragua during the peak of the Zika epidemic. PLoS One. 2020;15(4):e0230692.
Darcy et al 2020	Darcy AW, Kanda S, Dalipanda T, Joshua C, Shimono T, Lamaningao P, et al. Multiple arboviral infections during a DENV-2 outbreak in Solomon Islands. Trop Med Health. 2020;48:33.
Densathaporn et al 2020	Densathaporn T, Sangthong R, Sakolnapa M, Surasombatpattana S, Kemapunmanus M, Masrinoul P, et al. Survey on neutralizing antibodies against Zika virus eighteen months post-outbreak in two southern Thailand communities. BMC Infect Dis. 2020;20(1):921.
Diarra et al 2020	Diarra I, Nurtop E, Sangare AK, Sagara I, Pastorino B, Sacko S, et al. Zika Virus Circulation in Mali. Emerg Infect Dis. 2020;26(5):945-52.
Flamand et al 2019	Flamand C, Bailly S, Fritzell C, Berthelot L, Vanhomwegen J, Salje H, et al. Impact of Zika Virus Emergence in French Guiana: A Large General Population Seroprevalence Survey. J Infect Dis. 2019;220(12):1915-25.
Gake et al 2017	Gake B, Vernet MA, Leparc-Goffart I, Drexler JF, Gould EA, Gallian P, et al. Low seroprevalence of Zika virus in Cameroonian blood donors. Braz J Infect Dis. 2017;21(4):481-3.
Graca et al 2020	Graça BCd, Hattori TY, Nascimento VFd, Oliveira VKV, França GVA, Moura RDCA, et al. Análise da soroprevalência por teste rápido e ELISA de infecção por zika vírus em unidade prisional de Mato Grosso. Revista de Epidemiologia e Controle de Infecção. 2020;10(2).
Khor et al 2020	Khor CS, Mohd-Rahim NF, Hassan H, Tan KK, Zainal N, Teoh BT, et al. Serological evidence of DENV, JEV, and ZIKV among the indigenous people (Orang Asli) of Peninsular Malaysia. J Med Virol. 2020;92(8):956-62.
Kisuya et al 2019	Kisuya B, Masika MM, Bahizire E, Oyugi JO. Seroprevalence of Zika virus in selected regions in Kenya. Trans R Soc Trop Med Hyg. 2019;113(12):735-9.
Langerak et al 2019	Langerak T, Brinkman T, Mumtaz N, Arron G, Hermelijn S, Baldewsingh G, et al. Zika Virus Seroprevalence in Urban and Rural Areas of Suriname, 2017. J Infect Dis. 2019;220(1):28-31.
Li et al 2019	Li F, Zhou JZ, Zhou L, Fu SH, Tian ZZ, Wang Q, et al. Serological Survey of Zika Virus in Humans and Animals in Dejiang Prefecture, Guizhou Province, China. Biomed Environ Sci. 2019;32(12):875-80.
Marchi et al 2020	Marchi S, Viviani S, Montomoli E, Tang Y, Boccuto A, Vicenti I, et al. Zika Virus in West Africa: A Seroepidemiological Study between 2007 and 2012. Viruses. 2020;12(6).
Mwanyika et al 2021	Mwanyika GO, Sindato C, Rugarabamu S, Rumisha SF, Karimuribo ED, Misinzo G, et al. Seroprevalence and associated risk factors of chikungunya, dengue, and Zika in eight districts in Tanzania. Int J Infect Dis. 2021;111:271-80.
Nguyen et al 2020	Nguyen CT, Moi ML, Le TQM, Nguyen TTT, Vu TBH, Nguyen HT, et al. Prevalence of Zika virus neutralizing antibodies in healthy adults in Vietnam during and after the Zika virus epidemic season: a longitudinal population-based survey. BMC Infect Dis. 2020;20(1):332.
Nurtop et al 2020	Nurtop E, Moyen N, Dzia-Lepfoundzou A, Dimi Y, Ninove L, Drexler JF, et al. A Report of Zika Virus Seroprevalence in Republic of the Congo. Vector Borne Zoonotic Dis. 2020;20(1):40-2.
Pastorino et al 2019	Pastorino B, Sengvilaipaseuth O, Chanthongthip A, Vongsouvath M, Souksakhone C, Mayxay M, et al. Low Zika Virus Seroprevalence in Vientiane, Laos, 2003-2015. Am J Trop Med Hyg. 2019;100(3):639-42.
Perisse et al 2020	Perisse ARS, Souza-Santos R, Duarte R, Santos F, de Andrade CR, Rodrigues NCP, et al. Zika, dengue and chikungunya population prevalence in Rio de Janeiro city, Brazil, and the importance of seroprevalence studies to estimate the real number of infected individuals. PLoS One. 2020;15(12):e0243239.
Phatihattakorn et al 2021	Phatihattakorn C, Wongsa A, Pongpan K, Anuwuthinawin S, Mungmanthong S, Wongprasert M, et al. Seroprevalence of Zika virus in pregnant women from central Thailand. PLoS One. 2021;16(9):e0257205.
Saba Villarroel et al 2018	Saba Villarroel PM, Nurtop E, Pastorino B, Roca Y, Drexler JF, Gallian P, et al. Zika virus epidemiology in Bolivia: A seroprevalence study in volunteer blood donors. PLoS Negl Trop Dis. 2018;12(3):e0006239.
Salgado et al 2021	Salgado BB, de Jesus Maues FC, Pereira RL, Chiang JO, de Oliveira Freitas MN, Ferreira MS, et al. Prevalence of arbovirus antibodies in young healthy adult population in Brazil. Parasit Vectors. 2021;14(1):403.
Sam et al 2019	Sam IC, Montoya M, Chua CL, Chan YF, Pastor A, Harris E. Low seroprevalence rates of Zika virus in Kuala Lumpur, Malaysia. Trans R Soc Trop Med Hyg. 2019;113(11):678-84.
Sasmono et al 2018	Sasmono RT, Dhenni R, Yohan B, Pronyk P, Hadinegoro SR, Soepardi EJ, et al. Zika Virus Seropositivity in 1-4-Year-Old Children, Indonesia, 2014. Emerg Infect Dis. 2018;24(9):1740-3.
Sasmono et al 2021	Sasmono RT, Johar E, Yohan B, Ma'roef CN, Pronyk P, Hadinegoro SR, et al. Spatiotemporal Heterogeneity of Zika Virus Transmission in Indonesia: Serosurveillance Data from a Pediatric Population. Am J Trop Med Hyg. 2021;104(6):2220-3.
Schwarz et al 2017	Schwarz NG, Mertens E, Winter D, Maiga-Ascofare O, Dekker D, Jansen S, et al. No serological evidence for Zika virus infection and low specificity for anti-Zika virus ELISA in malaria positive individuals among pregnant women from Madagascar in 2010. PLoS One. 2017;12(5):e0176708.
Seruyange et al 2018	Seruyange E, Gahutu JB, Muvunyi CM, Katare S, Ndahindwa V, Sibomana H, et al. Seroprevalence of Zika virus and Rubella virus IgG among blood donors in Rwanda and in Sweden. J Med Virol. 2018;90(8):1290-6.
Slavov et al 2020	Slavov SN, Guaragna Machado RR, Ferreira AR, Soares CP, Araujo DB, Leal Oliveira DB, et al. Zika virus seroprevalence in blood donors from the Northeastern region of Sao Paulo State, Brazil, between 2015 and 2017. J Infect. 2020;80(1):111-5.
Ushijima et al 2021	Ushijima Y, Abe H, Nguema Ondo G, Bikangui R, Massinga Loembe M, Zadeh VR, et al. Surveillance of the major pathogenic arboviruses of public health concern in Gabon, Central Africa: increased risk of West Nile virus and dengue virus infections. BMC Infect Dis. 2021;21(1):265.
Yamanaka et al 2021	Yamanaka A, Matsuda M, Okabayashi T, Pitaksajjakul P, Ramasoota P, Saito K, et al. Seroprevalence of Flavivirus Neutralizing Antibodies in Thailand by High-Throughput Neutralization Assay: Endemic Circulation of Zika Virus before 2012. Msphere. 2021 Aug 25;6(4):10-128.
Zambrana et al 2018	Zambrana JV, Bustos Carrillo F, Burger-Calderon R, Collado D, Sanchez N, Ojeda S, et al. Seroprevalence, risk factor, and spatial analyses of Zika virus infection after the 2016 epidemic in Managua, Nicaragua. Proc Natl Acad Sci U S A. 2018;115(37):9294-9.
Zhou et al 2020	Zhou CM, Liu JW, Qi R, Fang LZ, Qin XR, Han HJ, et al. Emergence of Zika virus infection in China. PLoS Negl Trop Dis. 2020;14(5):e0008300.
